# Supplementary material for: Geographical Inequalities and Social and Environmental Risk Factors for Under-Five Mortality in Ghana in 2000 and 2010: Bayesian Spatial Analysis of Census Data
Source: PLoS Med. 2016 Jun 21;13(6):e1002038. doi: 10.1371/journal.pmed.1002038 (PMC4915620; doi:10.1371/journal.pmed.1002038)
Supplement: S1 Data — (XLSX) [file pmed.1002038.s001.xlsx]

## Sheet: Dataset1
								Number
							2000 Census			2010 Census
DISTRICT ID	MCEB	FCEB	MCS	FCS	Age Group	Children Ever Born	Children Surviving	Women of child bearing age	Children Ever Born	Children Surviving	Women of child bearing age
101	111	86	62	54	15-19	197	116	538	116	99	778
101	344	316	261	251	20-24	660	512	481	581	524	649
101	590	554	460	453	25-29	1144	913	461	1195	1065	615
101	796	737	623	593	30-34	1533	1216	394	1482	1340	484
101	744	668	590	547	35-39	1412	1137	303	1785	1617	463
101	604	626	483	491	40-44	1230	974	230	1681	1502	359
101	652	551	475	420	45-49	1203	895	221	1271	1111	256
102	127	127	80	79	15-19	254	159	650	100	83	766
102	466	434	342	356	20-24	900	698	616	694	639	674
102	757	747	616	616	25-29	1504	1232	571	1151	1092	563
102	960	878	751	721	30-34	1838	1472	455	1616	1483	479
102	1067	982	846	782	35-39	2049	1628	399	1683	1539	423
102	876	814	686	661	40-44	1690	1347	318	1577	1439	352
102	668	685	487	569	45-49	1353	1056	219	1314	1153	268
103	78	72	44	46	15-19	150	90	463	92	87	485
103	338	314	257	253	20-24	652	510	428	496	451	522
103	461	511	355	430	25-29	972	785	360	930	834	445
103	646	602	519	515	30-34	1248	1034	311	1146	1010	334
103	644	656	530	519	35-39	1300	1049	266	1217	1063	308
103	660	625	522	511	40-44	1285	1033	241	1349	1163	273
103	526	528	381	405	45-49	1054	786	179	1080	899	202
104	173	155	72	69	15-19	328	141	2079	208	184	3408
104	705	638	508	495	20-24	1343	1003	1834	1368	1231	3294
104	1299	1252	1037	1030	25-29	2551	2067	1602	3364	3001	2873
104	1860	1763	1526	1470	30-34	3623	2996	1295	5234	4776	2295
104	2212	2122	1781	1777	35-39	4334	3558	1098	6341	5802	2096
104	2053	2044	1627	1663	40-44	4097	3290	922	5951	5393	1630
104	1817	1790	1437	1482	45-49	3607	2919	698	5729	5067	1400
105	89	54	36	31	15-19	143	67	473	104	91	578
105	324	309	231	240	20-24	633	471	464	530	481	522
105	618	622	471	497	25-29	1240	968	456	990	924	490
105	947	830	718	690	30-34	1777	1408	432	1327	1219	393
105	967	812	722	640	35-39	1779	1362	322	1490	1316	369
105	835	756	601	575	40-44	1591	1176	268	1571	1373	293
105	703	634	497	478	45-49	1337	975	213	1156	970	217
106	138	88	84	54	15-19	226	138	1111	166	146	1213
106	551	538	428	449	20-24	1089	877	1054	1011	922	1159
106	1331	1183	1107	1022	25-29	2514	2129	1094	1995	1862	1060
106	1387	1317	1142	1135	30-34	2704	2277	752	2333	2162	775
106	1535	1491	1244	1280	35-39	3026	2524	667	2895	2632	704
106	1401	1339	1111	1126	40-44	2740	2237	518	2516	2306	558
106	1179	1140	878	936	45-49	2319	1814	389	2200	1939	459
107	163	116	91	76	15-19	279	167	937	142	125	1176
107	656	606	520	504	20-24	1262	1024	914	934	841	1154
107	1323	1232	1104	1045	25-29	2555	2149	941	1912	1779	954
107	1617	1562	1328	1323	30-34	3179	2651	769	2436	2279	760
107	1687	1452	1418	1227	35-39	3139	2645	592	2762	2516	658
107	1550	1446	1249	1196	40-44	2996	2445	490	2505	2231	508
107	1218	1206	958	980	45-49	2424	1938	379	2375	2134	444
108	65	63	47	46	15-19	128	93	502	59	54	629
108	367	291	305	251	20-24	658	556	514	574	531	637
108	636	566	562	498	25-29	1202	1060	496	1287	1187	646
108	820	766	706	675	30-34	1586	1381	397	1390	1266	447
108	847	797	750	696	35-39	1644	1446	327	1500	1379	380
108	672	585	582	502	40-44	1257	1084	214	1541	1381	315
108	499	439	404	390	45-49	938	794	152	1121	1019	215
109	154	154	100	104	15-19	308	204	1038	152	139	1074
109	748	742	597	628	20-24	1490	1225	1113	1088	999	1153
109	1573	1427	1334	1258	25-29	3000	2592	1128	2147	2000	1032
109	1702	1531	1449	1312	30-34	3233	2761	793	2604	2406	785
109	1666	1599	1429	1382	35-39	3265	2811	629	2620	2430	619
109	1523	1349	1262	1159	40-44	2872	2421	470	2423	2203	478
109	1053	1080	854	895	45-49	2133	1749	324	2326	2042	391
110	95	82	68	56	15-19	177	124	667	114	100	1034
110	440	391	365	324	20-24	831	689	658	914	849	1063
110	835	900	727	794	25-29	1735	1521	657	1701	1580	900
110	988	1020	835	891	30-34	2008	1726	499	2282	2124	737
110	1024	957	855	859	35-39	1981	1714	388	2453	2288	613
110	903	861	745	712	40-44	1764	1457	311	2120	1955	479
110	798	732	648	614	45-49	1530	1262	245	1884	1686	371
111	67	70	33	42	15-19	137	75	498	67	58	672
111	279	225	233	185	20-24	504	418	438	467	427	599
111	554	485	444	424	25-29	1039	868	451	892	840	505
111	652	629	532	544	30-34	1281	1076	339	1185	1083	404
111	757	777	629	639	35-39	1534	1268	305	1470	1306	351
111	577	585	472	497	40-44	1162	969	213	1076	975	232
111	558	505	442	421	45-49	1063	863	172	1244	1088	237
201	44	71	31	42	15-19	115	73	525	99	93	727
201	295	304	244	252	20-24	599	496	470	514	466	576
201	476	481	378	408	25-29	957	786	400	977	880	523
201	631	607	525	516	30-34	1238	1041	345	1335	1180	427
201	707	686	571	559	35-39	1393	1130	287	1630	1425	398
201	857	765	640	593	40-44	1622	1233	313	1574	1327	334
201	668	704	503	565	45-49	1372	1068	231	1511	1276	301
202	42	37	25	21	15-19	79	46	632	92	82	822
202	258	209	211	171	20-24	467	382	695	381	343	776
202	413	426	353	358	25-29	839	711	520	812	752	664
202	479	486	412	418	30-34	965	830	368	1165	1043	543
202	537	536	464	477	35-39	1073	941	309	1358	1249	446
202	761	674	608	561	40-44	1435	1169	323	1357	1243	365
202	542	625	443	511	45-49	1167	954	251	1265	1078	316
203	44	35	30	27	15-19	79	57	329	93	84	664
203	226	239	184	199	20-24	465	383	335	444	403	456
203	428	404	362	343	25-29	832	705	333	753	674	368
203	603	543	505	457	30-34	1146	962	288	1106	991	320
203	636	585	526	481	35-39	1221	1007	254	1490	1345	332
203	635	586	509	465	40-44	1221	974	216	1582	1375	304
203	518	496	383	393	45-49	1014	776	193	1460	1217	259
204	135	119	75	63	15-19	254	138	752	129	118	995
204	418	359	334	284	20-24	777	618	633	663	590	789
204	675	659	541	556	25-29	1334	1097	535	1366	1250	715
204	917	858	741	688	30-34	1775	1429	466	1807	1631	600
204	1224	1151	934	962	35-39	2375	1896	475	2064	1829	494
204	1181	1090	920	854	40-44	2271	1774	413	2532	2216	530
204	947	862	708	687	45-49	1809	1395	310	2090	1801	413
205	123	127	78	74	15-19	250	152	989	140	123	1375
205	552	522	432	425	20-24	1074	857	844	1015	896	1376
205	944	852	767	702	25-29	1796	1469	747	2107	1933	1308
205	1146	1246	940	1023	30-34	2392	1963	641	2712	2477	1013
205	1394	1347	1119	1083	35-39	2741	2202	566	2905	2628	821
205	1347	1353	1039	1091	40-44	2700	2130	493	2691	2379	637
205	1188	1216	899	980	45-49	2404	1879	422	2437	2123	518
206	97	98	59	62	15-19	195	121	897	97	84	1023
206	452	363	354	289	20-24	815	643	807	629	552	954
206	688	728	579	617	25-29	1416	1196	685	1431	1303	921
206	1066	949	865	809	30-34	2015	1674	611	1987	1809	747
206	1159	1130	954	929	35-39	2289	1883	534	2247	2065	636
206	1083	1091	900	898	40-44	2174	1798	425	2136	1854	485
206	907	841	769	683	45-49	1748	1452	325	1625	1450	360
207	79	80	61	52	15-19	159	113	800	149	136	1020
207	268	309	223	262	20-24	577	485	632	639	572	831
207	669	663	578	574	25-29	1332	1152	608	1434	1307	784
207	1028	1043	874	857	30-34	2071	1731	571	1828	1657	634
207	1010	980	836	850	35-39	1990	1686	466	2354	2097	615
207	1061	1024	856	873	40-44	2085	1729	421	2505	2216	539
207	1085	1040	860	826	45-49	2125	1686	378	2087	1808	421
208	45	55	25	32	15-19	100	57	388	85	71	585
208	245	202	189	169	20-24	447	358	320	430	393	422
208	428	374	370	317	25-29	802	687	316	865	773	378
208	623	581	519	481	30-34	1204	1000	279	1130	1048	339
208	600	676	495	554	35-39	1276	1049	251	1472	1360	333
208	705	675	552	567	40-44	1380	1119	237	1429	1233	259
208	572	538	441	424	45-49	1110	865	188	1609	1364	278
209	36	39	23	20	15-19	75	43	360	191	174	1388
209	192	193	155	160	20-24	385	315	336	1082	941	1143
209	411	407	357	341	25-29	818	698	307	1896	1730	943
209	495	508	417	430	30-34	1003	847	263	2702	2416	810
209	612	638	501	531	35-39	1250	1032	266	3211	2901	748
209	667	660	513	535	40-44	1327	1048	228	3273	2881	662
209	651	655	524	520	45-49	1306	1044	229	3555	3021	651
210	69	108	45	69	15-19	177	114	870	170	151	1345
210	467	450	389	361	20-24	917	750	786	930	844	1019
210	1026	984	910	852	25-29	2010	1762	811	2026	1854	966
210	1180	1156	995	988	30-34	2336	1983	601	2675	2457	788
210	1255	1223	1095	1074	35-39	2478	2169	495	3359	3027	761
210	1404	1368	1152	1151	40-44	2772	2303	473	3259	2887	604
210	1155	1107	951	924	45-49	2262	1875	354	3274	2828	571
211	50	55	34	34	15-19	105	68	492	92	83	662
211	293	311	244	263	20-24	604	507	487	428	391	474
211	516	474	456	418	25-29	990	874	404	887	831	435
211	742	634	624	532	30-34	1376	1156	341	1164	1057	352
211	813	760	678	651	35-39	1573	1329	313	1454	1341	348
211	740	728	601	619	40-44	1468	1220	264	1339	1210	263
211	642	654	547	527	45-49	1296	1074	207	1106	986	222
212	61	66	41	40	15-19	127	81	472	77	72	669
212	255	232	203	191	20-24	487	394	462	516	456	603
212	474	473	395	406	25-29	947	801	402	1031	952	507
212	609	661	524	564	30-34	1270	1088	329	1543	1407	486
212	699	706	564	586	35-39	1405	1150	295	1733	1583	392
212	766	772	614	617	40-44	1538	1231	254	1572	1410	308
212	596	636	500	532	45-49	1232	1032	209	1424	1241	267
301	766	702	387	379	15-19	1468	766	10041	480	416	7191
301	2765	2763	2065	2092	20-24	5528	4157	9815	3287	2947	8856
301	5663	5635	4655	4678	25-29	11298	9333	8782	7930	7124	8224
301	7963	7422	6530	6181	30-34	15385	12711	6715	10888	10065	6449
301	8728	8730	7307	7432	35-39	17458	14739	5531	11756	10820	4938
301	8270	7874	6979	6653	40-44	16144	13632	4400	11220	10337	3962
301	6950	6669	5787	5702	45-49	13619	11489	3279	9963	9124	3168
302	313	251	163	129	15-19	564	292	3287	74	66	1178
302	1027	986	805	776	20-24	2013	1581	3012	595	530	1337
302	2511	2362	2078	1939	25-29	4873	4017	2957	1629	1490	1417
302	3210	3095	2590	2563	30-34	6305	5153	2231	2123	1960	1087
302	3431	3256	2940	2837	35-39	6687	5777	1777	2506	2310	903
302	2902	2803	2400	2386	40-44	5705	4786	1274	2070	1893	621
302	2422	2311	1963	1980	45-49	4733	3943	924	1520	1420	443
303	204	177	120	124	15-19	381	244	3149	230	196	3789
303	807	787	636	647	20-24	1594	1283	2899	1839	1659	4411
303	1834	1721	1548	1483	25-29	3555	3031	2694	4380	4019	4493
303	2399	2260	2032	1921	30-34	4659	3953	2004	6121	5621	3451
303	2730	2571	2358	2263	35-39	5301	4621	1637	6538	6099	2697
303	2476	2439	2084	2092	40-44	4915	4176	1273	6217	5734	2122
303	2036	1976	1733	1717	45-49	4012	3450	895	5139	4648	1529
304	78	50	47	38	15-19	128	85	470	78	65	555
304	300	239	236	187	20-24	539	423	421	442	405	538
304	468	389	366	334	25-29	857	700	363	857	785	489
304	657	578	516	491	30-34	1235	1007	323	1081	1001	409
304	616	594	528	525	35-39	1210	1053	275	1155	1063	326
304	640	566	518	474	40-44	1206	992	226	1078	981	257
304	568	585	462	504	45-49	1153	966	196	912	813	192
305	71	61	39	34	15-19	132	73	497	96	86	642
305	266	243	194	201	20-24	509	395	391	464	426	520
305	415	373	333	309	25-29	788	642	323	896	813	454
305	555	528	446	453	30-34	1083	899	280	1187	1099	394
305	588	517	483	437	35-39	1105	920	232	1325	1200	329
305	705	665	572	554	40-44	1370	1126	238	1186	1053	255
305	537	539	414	433	45-49	1076	847	180	1146	1010	212
401	27	22	17	14	15-19	49	31	288	64	56	460
401	129	106	97	86	20-24	235	183	243	292	267	383
401	247	223	205	200	25-29	470	405	223	489	455	292
401	330	296	278	253	30-34	626	531	181	748	673	273
401	378	362	312	290	35-39	740	602	173	912	822	248
401	439	425	348	346	40-44	864	694	159	930	831	211
401	350	361	282	296	45-49	711	578	126	989	844	187
402	51	67	31	47	15-19	118	78	625	82	72	741
402	234	217	197	187	20-24	451	384	490	438	389	596
402	405	443	338	393	25-29	848	731	427	839	770	534
402	583	541	505	480	30-34	1124	985	384	1316	1163	477
402	785	710	647	618	35-39	1495	1265	389	1340	1219	407
402	733	651	567	554	40-44	1384	1121	312	1688	1496	396
402	726	645	587	555	45-49	1371	1142	275	1633	1436	374
403	130	101	68	48	15-19	231	116	1136	168	148	1228
403	478	399	358	319	20-24	877	677	975	905	821	1173
403	984	975	804	812	25-29	1959	1616	938	1768	1613	1065
403	1478	1337	1192	1109	30-34	2815	2301	791	2419	2221	937
403	1655	1423	1335	1184	35-39	3078	2519	719	2675	2392	800
403	1514	1477	1218	1216	40-44	2991	2434	619	2976	2550	673
403	1325	1338	1071	1094	45-49	2663	2165	483	2894	2484	613
404	60	64	29	29	15-19	124	58	462	92	79	679
404	167	157	117	118	20-24	324	235	345	462	404	557
404	360	401	281	328	25-29	761	609	321	872	787	491
404	524	522	423	410	30-34	1046	833	294	1186	1072	421
404	687	685	540	562	35-39	1372	1102	284	1323	1179	359
404	698	734	543	594	40-44	1432	1137	273	1572	1358	354
404	602	614	452	463	45-49	1216	915	212	1427	1220	299
405	75	82	41	57	15-19	157	98	735	106	92	836
405	293	290	240	249	20-24	583	489	559	523	486	686
405	627	510	517	435	25-29	1137	952	493	1014	913	601
405	729	755	618	649	30-34	1484	1267	422	1327	1235	492
405	916	866	774	753	35-39	1782	1527	397	1586	1462	421
405	876	854	706	743	40-44	1730	1449	311	1682	1539	383
405	706	753	574	592	45-49	1459	1166	235	1335	1219	292
406	147	134	64	55	15-19	281	119	1185	172	155	1674
406	495	459	352	355	20-24	954	707	1099	1007	908	1576
406	985	876	759	704	25-29	1861	1463	1000	1894	1741	1417
406	1250	1115	979	902	30-34	2365	1881	813	2635	2423	1150
406	1440	1397	1178	1176	35-39	2837	2354	718	3093	2835	1035
406	1358	1364	1093	1124	40-44	2722	2217	569	3164	2846	847
406	1355	1339	1076	1133	45-49	2694	2209	522	3478	3075	848
407	79	80	44	37	15-19	159	81	589	177	153	1328
407	264	269	206	226	20-24	533	432	496	889	830	1137
407	459	414	389	338	25-29	873	727	425	1521	1416	984
407	624	610	512	496	30-34	1234	1008	379	2094	1915	809
407	796	685	644	575	35-39	1481	1219	358	2380	2220	729
407	711	713	551	604	40-44	1424	1155	302	2848	2583	743
407	674	662	523	551	45-49	1336	1074	243	2637	2361	633
408	95	84	61	37	15-19	179	98	736	95	85	687
408	308	293	241	233	20-24	601	474	644	503	456	534
408	544	548	439	460	25-29	1092	899	586	979	921	529
408	813	807	676	673	30-34	1620	1349	507	1144	1054	414
408	1021	888	850	711	35-39	1909	1561	465	1410	1311	424
408	920	947	755	785	40-44	1867	1540	401	1357	1234	340
408	807	729	653	632	45-49	1536	1285	305	1472	1321	323
409	60	56	36	43	15-19	116	79	524	80	72	574
409	267	232	221	185	20-24	499	406	442	423	389	473
409	500	412	439	347	25-29	912	786	422	917	860	477
409	658	591	536	510	30-34	1249	1046	357	1237	1121	400
409	683	628	555	534	35-39	1311	1089	299	1237	1145	343
409	718	622	603	520	40-44	1340	1123	258	1343	1239	314
409	664	574	531	484	45-49	1238	1015	218	1259	1130	268
410	19	25	13	18	15-19	44	31	230	38	35	268
410	146	124	121	99	20-24	270	220	224	197	187	231
410	201	199	172	169	25-29	400	341	172	451	397	219
410	303	300	257	266	30-34	603	523	162	592	548	191
410	380	317	314	276	35-39	697	590	154	591	539	163
410	311	254	265	221	40-44	565	486	123	698	641	154
410	300	284	248	243	45-49	584	491	100	575	524	124
411	102	71	64	50	15-19	173	114	685	170	160	808
411	402	357	315	292	20-24	759	607	610	860	778	784
411	735	765	605	596	25-29	1500	1201	584	1945	1738	778
411	1112	992	869	813	30-34	2104	1682	508	2395	2161	651
411	949	918	730	755	35-39	1867	1485	353	1986	1769	438
411	872	805	683	632	40-44	1677	1315	293	2076	1785	400
411	733	688	551	539	45-49	1421	1090	222	1491	1290	269
412	103	80	68	52	15-19	183	120	735	178	158	1072
412	377	361	289	303	20-24	738	592	610	1019	953	1003
412	790	689	659	582	25-29	1479	1241	603	2149	1972	927
412	922	800	761	664	30-34	1722	1425	471	2981	2736	803
412	1043	1034	858	852	35-39	2077	1710	422	2602	2364	595
412	917	837	722	696	40-44	1754	1418	328	2842	2490	546
412	747	704	563	576	45-49	1451	1139	239	2219	1930	390
501	94	70	59	39	15-19	164	98	480	175	163	921
501	292	319	223	250	20-24	611	473	497	709	649	732
501	491	517	423	431	25-29	1008	854	417	1342	1267	622
501	817	758	673	627	30-34	1575	1300	402	1715	1582	508
501	916	714	748	618	35-39	1630	1366	342	1996	1839	465
501	831	776	697	639	40-44	1607	1336	284	2307	2070	451
501	668	605	515	480	45-49	1273	995	202	2280	2029	412
502	75	76	53	48	15-19	151	101	824	139	130	1454
502	355	359	296	303	20-24	714	599	734	948	864	1144
502	734	724	633	639	25-29	1458	1272	701	1753	1620	983
502	1014	1090	838	936	30-34	2104	1774	598	2411	2218	864
502	1184	1144	1018	973	35-39	2328	1991	525	3051	2773	789
502	1066	1076	866	886	40-44	2142	1752	418	3195	2883	677
502	1020	977	807	815	45-49	1997	1622	350	2887	2555	562
503	62	73	35	50	15-19	135	85	735	124	110	960
503	371	327	304	267	20-24	698	571	640	751	681	811
503	669	646	581	572	25-29	1315	1153	616	1363	1232	761
503	794	781	672	672	30-34	1575	1344	478	1771	1610	597
503	969	881	856	763	35-39	1850	1619	435	2187	1982	577
503	914	878	767	745	40-44	1792	1512	360	2238	1952	483
503	883	873	773	725	45-49	1756	1498	320	2195	1920	461
504	101	137	60	74	15-19	238	134	823	113	107	1054
504	407	408	313	292	20-24	815	605	698	672	619	825
504	892	906	681	722	25-29	1798	1403	723	1131	1059	663
504	1080	1097	845	870	30-34	2177	1715	570	1747	1616	586
504	1147	1137	924	939	35-39	2284	1863	477	2269	2095	606
504	1228	1176	998	926	40-44	2404	1924	447	2454	2252	535
504	918	957	765	777	45-49	1875	1542	333	2075	1859	417
505	75	68	52	40	15-19	143	92	777	98	95	731
505	386	331	311	279	20-24	717	590	717	665	608	675
505	699	607	617	529	25-29	1306	1146	623	1237	1147	621
505	928	849	800	725	30-34	1777	1525	512	1616	1465	555
505	1142	1080	972	925	35-39	2222	1897	507	1992	1814	511
505	1090	1016	879	861	40-44	2106	1740	410	1834	1613	402
505	967	1000	796	833	45-49	1967	1629	356	1797	1614	368
506	85	93	44	54	15-19	178	98	883	171	151	1414
506	395	380	311	319	20-24	775	630	764	1001	917	1183
506	747	684	654	563	25-29	1431	1217	668	1788	1696	1025
506	968	951	832	809	30-34	1919	1641	565	2309	2162	821
506	1288	1176	1035	1038	35-39	2464	2073	565	3098	2874	830
506	1090	1117	886	961	40-44	2207	1847	469	3055	2813	707
506	1098	1026	907	884	45-49	2124	1791	382	2995	2682	630
507	49	53	27	32	15-19	102	59	383	53	48	524
507	189	177	148	138	20-24	366	286	319	387	360	430
507	425	380	346	326	25-29	805	672	339	705	666	377
507	545	483	434	409	30-34	1028	843	264	858	791	295
507	535	603	456	505	35-39	1138	961	247	1131	1057	295
507	606	577	477	499	40-44	1183	976	211	1210	1086	264
507	531	439	424	351	45-49	970	775	159	1204	1115	241
508	34	33	21	18	15-19	67	39	791	54	49	953
508	169	185	134	163	20-24	354	297	720	387	346	982
508	411	370	354	340	25-29	781	694	599	822	749	820
508	557	551	491	486	30-34	1108	977	503	1254	1181	627
508	759	679	669	610	35-39	1438	1279	430	1502	1380	553
508	817	809	716	710	40-44	1626	1426	395	1666	1463	507
508	632	658	535	573	45-49	1290	1108	290	1426	1240	394
509	45	47	23	28	15-19	92	51	533	50	48	610
509	257	240	209	205	20-24	497	414	547	388	349	598
509	444	461	387	404	25-29	905	791	491	706	653	503
509	622	577	514	500	30-34	1199	1014	371	989	912	418
509	718	697	609	618	35-39	1415	1227	366	1166	1072	367
509	696	639	591	558	40-44	1335	1149	273	1219	1095	321
509	647	663	542	584	45-49	1310	1126	252	1071	961	259
510	53	64	23	28	15-19	117	51	498	68	64	670
510	222	197	175	153	20-24	419	328	412	432	403	596
510	498	432	440	380	25-29	930	820	449	850	779	560
510	573	560	484	466	30-34	1133	950	358	1138	1039	445
510	690	678	596	593	35-39	1368	1189	340	1333	1258	384
510	662	651	574	553	40-44	1313	1127	260	1364	1211	339
510	568	598	484	510	45-49	1166	994	230	1237	1108	303
511	27	46	16	35	15-19	73	51	391	37	32	429
511	210	196	167	165	20-24	406	332	413	320	299	380
511	361	351	300	312	25-29	712	612	341	676	616	419
511	450	417	372	354	30-34	867	726	286	794	729	312
511	502	498	431	438	35-39	1000	869	262	959	859	276
511	492	446	405	382	40-44	938	787	186	848	729	212
511	462	402	385	333	45-49	864	718	179	708	637	170
512	98	71	76	48	15-19	169	124	744	128	111	869
512	329	300	257	240	20-24	629	497	583	638	584	722
512	589	542	506	477	25-29	1131	983	596	1155	1090	663
512	901	915	747	794	30-34	1816	1541	558	1517	1422	551
512	861	825	729	714	35-39	1686	1443	444	1544	1402	414
512	776	743	644	616	40-44	1519	1260	351	1748	1605	417
512	871	794	723	653	45-49	1665	1376	323	1594	1439	356
513	29	27	19	19	15-19	56	38	462	46	43	507
513	147	135	123	126	20-24	282	249	333	279	258	402
513	254	249	222	215	25-29	503	437	268	567	518	362
513	401	389	356	349	30-34	790	705	249	823	766	324
513	507	442	442	399	35-39	949	841	221	928	820	273
513	381	385	318	342	40-44	766	660	162	1067	966	259
513	425	458	372	398	45-49	883	770	158	1007	872	224
514	77	86	53	59	15-19	163	112	575	190	178	928
514	412	421	337	378	20-24	833	715	546	864	814	851
514	719	657	638	568	25-29	1376	1206	486	1850	1742	825
514	962	950	826	848	30-34	1912	1674	467	2192	2071	648
514	963	830	837	741	35-39	1793	1578	342	2477	2306	563
514	917	831	780	727	40-44	1748	1507	279	2616	2412	516
514	782	687	646	590	45-49	1469	1236	215	2217	1957	389
515	143	108	74	62	15-19	251	136	980	177	159	1206
515	443	441	350	362	20-24	884	712	805	894	816	1064
515	840	761	737	670	25-29	1601	1407	746	1639	1533	869
515	1127	1057	967	900	30-34	2184	1867	631	2002	1857	679
515	1484	1322	1275	1172	35-39	2806	2447	635	2552	2385	647
515	1473	1328	1240	1166	40-44	2801	2406	547	2691	2477	576
515	1222	1267	1013	1090	45-49	2489	2103	444	2867	2614	581
601	142	140	74	86	15-19	282	160	993	150	134	1325
601	572	587	431	483	20-24	1159	914	977	949	854	1253
601	1025	1030	851	900	25-29	2055	1751	901	2195	2029	1163
601	1498	1394	1243	1205	30-34	2892	2448	765	2891	2664	961
601	1480	1359	1225	1191	35-39	2839	2416	593	3198	2936	814
601	1414	1384	1125	1182	40-44	2798	2307	488	2902	2622	607
601	1322	1209	1058	1002	45-49	2531	2060	399	2497	2200	487
602	61	50	45	43	15-19	111	88	450	110	102	625
602	356	326	299	272	20-24	682	571	517	629	563	622
602	630	580	543	513	25-29	1210	1056	443	1153	1101	515
602	781	668	671	592	30-34	1449	1263	339	1483	1382	421
602	813	761	696	663	35-39	1574	1359	293	1764	1631	378
602	738	743	614	634	40-44	1481	1248	244	1531	1353	277
602	612	648	505	532	45-49	1260	1037	185	1298	1137	245
603	134	124	79	77	15-19	258	156	894	185	166	1254
603	567	556	460	455	20-24	1123	915	799	1064	973	1082
603	1044	1000	878	851	25-29	2044	1729	802	2141	2004	990
603	1433	1273	1163	1114	30-34	2706	2277	654	2890	2702	851
603	1605	1540	1322	1296	35-39	3145	2618	631	3439	3162	811
603	1592	1540	1280	1309	40-44	3132	2589	531	3196	2871	644
603	1325	1204	1033	973	45-49	2529	2006	404	3026	2672	548
604	125	111	74	56	15-19	236	130	1214	157	133	1545
604	570	491	459	395	20-24	1061	854	1112	805	715	1397
604	1128	1064	949	937	25-29	2192	1886	1068	1841	1661	1177
604	1670	1575	1399	1365	30-34	3245	2764	938	2551	2383	945
604	1621	1579	1383	1375	35-39	3200	2758	747	3435	3147	904
604	1334	1216	1118	1044	40-44	2550	2162	514	3241	2899	735
604	904	903	736	764	45-49	1807	1500	338	2539	2219	533
605	67	64	50	48	15-19	131	98	568	74	65	574
605	372	317	301	275	20-24	689	576	549	514	480	473
605	712	654	612	580	25-29	1366	1192	506	876	794	422
605	851	785	699	672	30-34	1636	1371	382	1158	1081	337
605	870	812	729	698	35-39	1682	1427	320	1691	1545	368
605	902	823	731	695	40-44	1725	1426	290	1421	1289	262
605	706	691	568	595	45-49	1397	1163	211	1160	1009	197
606	52	56	38	41	15-19	108	79	386	64	60	517
606	228	209	184	175	20-24	437	359	350	439	410	442
606	423	420	351	386	25-29	843	737	324	972	913	463
606	522	494	440	427	30-34	1016	867	274	1106	1033	323
606	575	496	497	439	35-39	1071	936	234	1212	1142	305
606	606	617	485	522	40-44	1223	1007	225	1315	1183	259
606	517	534	427	460	45-49	1051	887	182	1503	1357	279
607	77	45	36	23	15-19	122	59	593	85	78	709
607	304	235	217	181	20-24	539	398	513	510	479	663
607	550	499	437	417	25-29	1049	854	447	1096	1021	619
607	711	674	582	558	30-34	1385	1140	373	1408	1322	472
607	755	720	609	625	35-39	1475	1234	321	1454	1342	377
607	822	774	649	660	40-44	1596	1309	297	1299	1197	310
607	662	737	533	637	45-49	1399	1170	250	1311	1166	269
608	80	65	55	42	15-19	145	97	577	92	89	748
608	324	274	254	229	20-24	598	483	557	475	437	646
608	571	526	480	453	25-29	1097	933	498	1106	1022	625
608	813	748	674	641	30-34	1561	1315	442	1493	1391	507
608	907	880	779	782	35-39	1787	1561	381	1568	1460	433
608	741	768	620	668	40-44	1509	1288	302	1560	1418	362
608	618	625	503	525	45-49	1243	1028	216	1514	1351	295
609	86	55	45	35	15-19	141	80	590	118	109	953
609	343	357	265	291	20-24	700	556	600	676	625	906
609	705	571	585	490	25-29	1276	1075	534	1494	1371	806
609	910	846	734	721	30-34	1756	1455	446	1756	1639	638
609	971	874	767	753	35-39	1845	1520	369	2197	2045	576
609	927	872	720	704	40-44	1799	1424	310	1984	1824	440
609	888	879	705	754	45-49	1767	1459	284	1659	1476	325
610	386	345	212	235	15-19	731	447	6931	619	531	11630
610	1825	1747	1498	1411	20-24	3572	2909	6313	4856	4281	11924
610	4132	3951	3558	3501	25-29	8083	7059	5565	11783	10807	10799
610	5719	5530	4749	4813	30-34	11249	9562	4242	17354	15982	8378
610	5883	5751	5137	5064	35-39	11634	10201	3344	19564	18118	6691
610	5571	5219	4736	4543	40-44	10790	9279	2549	18526	17064	5249
610	4208	4121	3574	3569	45-49	8329	7143	1728	15164	13738	3930
611	72	57	38	34	15-19	129	72	762	55	48	592
611	340	330	264	263	20-24	670	527	709	351	330	633
611	671	583	563	499	25-29	1254	1062	626	993	931	623
611	950	899	795	731	30-34	1849	1526	545	1095	1030	425
611	918	939	767	814	35-39	1857	1581	417	1275	1197	367
611	953	882	773	749	40-44	1835	1522	335	1203	1097	271
611	696	700	564	574	45-49	1396	1138	244	859	776	183
612	53	37	38	33	15-19	90	71	551	99	92	1223
612	260	264	213	239	20-24	524	452	480	808	745	1083
612	499	443	440	379	25-29	942	819	400	1658	1530	944
612	720	657	618	563	30-34	1377	1181	370	2179	2017	736
612	895	862	769	736	35-39	1757	1505	371	2610	2406	674
612	686	725	595	646	40-44	1411	1241	262	2463	2244	525
612	772	717	643	627	45-49	1489	1270	251	2059	1852	410
613	73	48	46	30	15-19	121	76	590	97	91	696
613	380	364	298	313	20-24	744	611	614	632	593	641
613	595	577	497	506	25-29	1172	1003	512	1228	1145	622
613	816	769	685	667	30-34	1585	1352	413	1492	1370	477
613	913	851	769	750	35-39	1764	1519	356	1616	1512	401
613	865	822	711	680	40-44	1687	1391	292	1787	1611	346
613	761	779	603	661	45-49	1540	1264	246	1550	1364	285
614	81	66	53	50	15-19	147	103	620	108	92	831
614	312	292	226	235	20-24	604	461	544	567	521	674
614	574	513	469	452	25-29	1087	921	470	1145	1058	607
614	693	638	563	536	30-34	1331	1099	371	1524	1411	482
614	1027	1002	824	843	35-39	2029	1667	408	1832	1693	444
614	900	826	704	678	40-44	1726	1382	307	1764	1595	370
614	901	788	699	638	45-49	1689	1337	273	1556	1351	301
615	49	35	27	30	15-19	84	57	361	48	42	438
615	187	166	152	141	20-24	353	293	332	337	307	430
615	361	305	295	277	25-29	666	572	292	662	597	349
615	434	435	368	380	30-34	869	748	218	818	743	267
615	589	570	485	469	35-39	1159	954	232	1002	918	231
615	509	465	416	406	40-44	974	822	171	933	820	186
615	478	476	386	385	45-49	954	771	147	868	748	146
616	65	47	44	38	15-19	112	82	632	95	80	718
616	255	257	201	222	20-24	512	423	557	504	462	595
616	667	609	573	541	25-29	1276	1114	570	1153	1074	552
616	850	850	731	784	30-34	1700	1515	457	1399	1296	414
616	944	877	809	800	35-39	1821	1609	386	1595	1449	376
616	812	772	709	706	40-44	1584	1415	289	1552	1402	301
616	742	723	648	633	45-49	1465	1281	249	1328	1192	242
617	61	55	34	27	15-19	116	61	438	76	69	521
617	304	248	233	203	20-24	552	436	415	431	393	439
617	541	457	465	404	25-29	998	869	385	958	885	412
617	806	790	649	669	30-34	1596	1318	365	1140	1074	335
617	813	749	666	626	35-39	1562	1292	311	1442	1347	346
617	821	814	659	693	40-44	1635	1352	268	1480	1350	282
617	876	848	688	691	45-49	1724	1379	253	1318	1167	243
618	40	42	20	26	15-19	82	46	318	58	55	435
618	168	146	119	105	20-24	314	224	258	389	358	406
618	349	284	296	247	25-29	633	543	260	765	715	373
618	425	383	345	334	30-34	808	679	201	903	831	273
618	462	459	393	381	35-39	921	774	182	1069	976	246
618	435	435	339	376	40-44	870	715	145	1127	1023	219
618	450	404	339	332	45-49	854	671	123	967	840	167
701	78	86	49	60	15-19	164	109	762	139	128	1114
701	425	391	336	324	20-24	816	660	737	920	847	995
701	845	730	743	646	25-29	1575	1389	659	1821	1693	873
701	1013	1024	871	903	30-34	2037	1774	536	2030	1924	636
701	1169	1085	1006	952	35-39	2254	1958	454	2626	2419	613
701	948	964	776	830	40-44	1912	1606	336	2570	2349	490
701	860	794	720	675	45-49	1654	1395	256	2140	1972	377
702	45	36	21	22	15-19	81	43	357	69	63	553
702	200	214	159	162	20-24	414	321	318	415	377	489
702	399	338	322	280	25-29	737	602	291	771	710	431
702	503	508	430	437	30-34	1011	867	257	1055	988	363
702	623	624	517	510	35-39	1247	1027	245	1239	1142	297
702	583	561	481	468	40-44	1144	949	193	1275	1178	254
702	493	461	394	391	45-49	954	785	159	1036	924	187
703	62	51	47	31	15-19	113	78	589	144	132	1460
703	264	266	209	231	20-24	530	440	502	842	757	1326
703	575	537	504	461	25-29	1112	965	518	2037	1857	1262
703	813	667	665	551	30-34	1480	1216	410	2389	2204	938
703	878	838	745	719	35-39	1716	1464	361	2876	2652	804
703	706	686	571	541	40-44	1392	1112	264	2847	2596	650
703	709	695	575	575	45-49	1404	1150	229	2440	2195	515
704	60	54	26	34	15-19	114	60	1021	40	37	433
704	334	315	261	266	20-24	649	527	927	249	230	439
704	707	651	588	556	25-29	1358	1144	835	554	509	381
704	838	786	720	683	30-34	1624	1403	572	839	771	315
704	1108	1041	928	890	35-39	2149	1818	540	953	892	276
704	961	933	783	782	40-44	1894	1565	378	895	797	205
704	809	778	674	643	45-49	1587	1317	298	803	711	156
705	77	73	43	42	15-19	150	85	736	165	149	1046
705	335	318	269	256	20-24	653	525	684	721	664	952
705	682	692	579	584	25-29	1374	1163	627	1484	1379	894
705	931	844	768	695	30-34	1775	1463	490	1871	1753	692
705	1079	999	898	843	35-39	2078	1741	438	2509	2293	678
705	1042	986	866	836	40-44	2028	1702	348	2353	2175	535
705	838	749	694	634	45-49	1587	1328	266	2225	2016	434
706	67	61	48	40	15-19	128	88	801	107	99	1016
706	317	298	256	240	20-24	615	496	701	579	504	851
706	612	538	517	477	25-29	1150	994	566	1189	1093	718
706	899	914	758	786	30-34	1813	1544	493	1609	1453	596
706	977	912	841	793	35-39	1889	1634	401	1793	1638	468
706	995	978	840	850	40-44	1973	1690	327	2030	1826	424
706	875	906	713	737	45-49	1781	1450	279	2029	1784	345
707	77	61	26	14	15-19	138	40	491	74	71	808
707	196	199	131	144	20-24	395	275	470	400	356	680
707	366	329	285	254	25-29	695	539	434	876	802	651
707	453	492	356	408	30-34	945	764	307	975	891	432
707	599	624	498	549	35-39	1223	1047	282	1268	1174	395
707	485	525	401	456	40-44	1010	857	200	1184	1081	292
707	429	415	352	349	45-49	844	701	152	1116	1029	252
708	104	83	65	29	15-19	187	94	826	119	95	1003
708	415	355	302	265	20-24	770	567	710	731	647	886
708	764	728	611	592	25-29	1492	1203	622	1400	1272	756
708	977	943	785	740	30-34	1920	1525	504	2091	1848	670
708	1124	1076	851	861	35-39	2200	1712	449	2315	2049	553
708	1054	1027	825	790	40-44	2081	1615	364	2240	1940	427
708	974	925	763	714	45-49	1899	1477	294	1992	1691	362
709	66	83	24	43	15-19	149	67	938	118	96	1203
709	367	395	277	303	20-24	762	580	853	762	695	1090
709	804	729	696	632	25-29	1533	1328	785	1464	1327	952
709	1213	1017	1017	871	30-34	2230	1888	641	2150	1948	788
709	1235	1167	1026	966	35-39	2402	1992	538	2352	2145	637
709	922	967	771	791	40-44	1889	1562	363	2090	1858	473
709	772	693	644	565	45-49	1465	1209	241	1905	1710	390
710	49	61	32	40	15-19	110	72	546	130	114	834
710	315	284	267	237	20-24	599	504	556	681	616	745
710	637	580	537	473	25-29	1217	1010	506	1293	1146	635
710	752	726	627	601	30-34	1478	1228	397	1948	1757	585
710	874	880	741	741	35-39	1754	1482	375	1921	1747	459
710	960	875	755	734	40-44	1835	1489	324	1982	1771	389
710	704	646	553	514	45-49	1350	1067	210	1600	1380	293
711	74	61	56	36	15-19	135	92	635	116	111	856
711	274	328	206	253	20-24	602	459	487	655	570	717
711	671	661	518	534	25-29	1332	1052	565	1343	1173	687
711	822	767	646	627	30-34	1589	1273	408	2085	1842	601
711	951	970	781	825	35-39	1921	1606	373	2121	1882	474
711	944	882	764	719	40-44	1826	1483	293	2105	1815	399
711	720	762	549	599	45-49	1482	1148	234	1949	1633	324
712	88	95	59	69	15-19	183	128	784	148	133	1209
712	380	366	310	302	20-24	746	612	694	1016	930	1087
712	836	823	715	685	25-29	1659	1400	664	2028	1807	992
712	1106	992	897	836	30-34	2098	1733	527	2743	2449	759
712	1060	977	888	833	35-39	2037	1721	391	2561	2316	555
712	1024	981	827	793	40-44	2005	1620	347	2444	2132	468
712	732	757	564	624	45-49	1489	1188	233	2168	1829	361
713	37	32	27	23	15-19	69	50	349	64	53	556
713	203	191	177	163	20-24	394	340	313	430	379	457
713	485	456	421	403	25-29	941	824	340	1065	992	497
713	619	547	513	491	30-34	1166	1004	271	1408	1305	413
713	573	557	452	466	35-39	1130	918	211	1389	1252	321
713	518	483	398	372	40-44	1001	770	156	1468	1303	258
713	350	326	287	279	45-49	676	566	108	1109	982	200
801	91	84	40	44	15-19	175	84	542	110	97	825
801	380	336	277	260	20-24	716	537	446	493	430	583
801	755	683	564	532	25-29	1438	1096	496	1227	1079	534
801	982	897	755	707	30-34	1879	1462	392	2016	1740	543
801	992	842	724	675	35-39	1834	1399	318	2427	2076	480
801	913	869	686	655	40-44	1782	1341	301	2439	1986	411
801	711	693	488	527	45-49	1404	1015	234	1919	1563	314
802	96	66	65	51	15-19	162	116	547	149	134	945
802	421	348	337	259	20-24	769	596	548	780	708	784
802	795	790	654	633	25-29	1585	1287	587	1485	1342	731
802	961	815	761	646	30-34	1776	1407	423	1922	1747	573
802	989	926	784	727	35-39	1915	1511	358	2147	1906	471
802	935	832	698	638	40-44	1767	1336	286	1834	1596	339
802	713	629	522	496	45-49	1342	1018	198	1462	1264	252
803	119	122	90	80	15-19	241	170	774	129	116	1189
803	482	445	392	375	20-24	927	767	669	1082	992	1049
803	919	893	760	715	25-29	1812	1475	672	2158	1982	935
803	1248	1124	1006	904	30-34	2372	1910	542	2837	2558	804
803	1190	1124	966	911	35-39	2314	1877	402	2900	2607	644
803	1015	966	821	769	40-44	1981	1590	325	2610	2314	492
803	750	738	603	581	45-49	1488	1184	222	1772	1536	311
804	95	72	72	47	15-19	167	119	636	167	156	1096
804	375	347	299	301	20-24	722	600	569	1164	1063	1065
804	822	793	683	641	25-29	1615	1324	587	2359	2167	991
804	1047	991	851	774	30-34	2038	1625	510	3146	2804	855
804	997	829	830	696	35-39	1826	1526	366	2439	2179	500
804	931	839	728	673	40-44	1770	1401	307	2450	2112	459
804	566	500	449	407	45-49	1066	856	183	1495	1247	274
805	70	70	50	48	15-19	140	98	328	59	57	620
805	251	252	209	212	20-24	503	421	342	538	491	578
805	519	516	420	415	25-29	1035	835	362	1195	1077	501
805	652	591	521	433	30-34	1243	954	278	1610	1465	445
805	452	422	341	329	35-39	874	670	179	1381	1193	312
805	400	403	319	310	40-44	803	629	149	1190	1059	259
805	424	370	331	278	45-49	794	609	119	754	662	142
806	55	68	38	31	15-19	123	69	416	85	74	599
806	264	252	208	199	20-24	516	407	360	611	534	505
806	575	558	485	459	25-29	1133	944	373	1330	1186	492
806	757	818	594	597	30-34	1575	1191	326	1748	1535	402
806	576	497	474	388	35-39	1073	862	182	1470	1249	288
806	532	459	447	361	40-44	991	808	179	1472	1251	244
806	435	339	343	263	45-49	774	606	118	923	763	149
807	58	78	42	48	15-19	136	90	532	144	120	1010
807	329	332	261	264	20-24	661	525	556	885	796	831
807	607	587	500	487	25-29	1194	987	522	1837	1606	836
807	915	872	685	638	30-34	1787	1323	429	2503	2217	733
807	1016	853	777	683	35-39	1869	1460	353	2146	1872	531
807	941	842	691	640	40-44	1783	1331	298	2383	1955	471
807	595	517	434	393	45-49	1112	827	176	1493	1225	272
808	76	83	57	61	15-19	159	118	492	221	202	907
808	320	328	254	272	20-24	648	526	484	1139	993	942
808	608	623	501	529	25-29	1231	1030	528	2112	1861	907
808	884	835	701	633	30-34	1719	1334	442	2430	2076	713
808	745	740	584	586	35-39	1485	1170	312	2151	1854	495
808	759	757	558	574	40-44	1516	1132	299	1907	1580	391
808	551	532	430	416	45-49	1083	846	194	1133	922	224
809	55	61	37	30	15-19	116	67	342	108	95	653
809	235	201	176	146	20-24	436	322	346	613	533	597
809	477	432	377	338	25-29	909	715	370	1388	1219	646
809	703	682	475	499	30-34	1385	974	320	1650	1431	482
809	559	559	384	415	35-39	1118	799	207	1543	1266	350
809	833	713	590	533	40-44	1546	1123	252	1891	1499	354
809	483	477	336	365	45-49	960	701	148	1272	976	226
810	84	100	65	67	15-19	184	132	1434	112	84	1992
810	568	538	448	430	20-24	1106	878	1435	1021	915	1947
810	1292	1227	1067	1012	25-29	2519	2079	1363	2570	2268	1851
810	1705	1619	1374	1277	30-34	3324	2651	1024	3623	3232	1346
810	1835	1578	1495	1287	35-39	3413	2782	778	3612	3183	1019
810	2046	1802	1575	1398	40-44	3848	2973	699	3705	3206	845
810	1516	1378	1136	1085	45-49	2894	2221	471	2892	2441	578
811	38	53	26	34	15-19	91	60	437	56	42	477
811	334	308	260	254	20-24	642	514	531	433	382	519
811	750	636	608	524	25-29	1386	1132	541	1077	931	493
811	1083	980	847	749	30-34	2063	1596	510	1336	1166	395
811	923	797	753	621	35-39	1720	1374	327	1213	1028	272
811	869	791	684	583	40-44	1660	1267	283	1478	1190	280
811	678	535	493	405	45-49	1213	898	189	909	718	157
812	60	79	47	57	15-19	139	104	437	120	106	842
812	328	274	275	224	20-24	602	499	424	669	612	725
812	684	669	546	538	25-29	1353	1084	445	1446	1302	656
812	804	704	592	565	30-34	1508	1157	336	1980	1784	548
812	935	884	711	706	35-39	1819	1417	320	1958	1701	418
812	820	790	631	626	40-44	1610	1257	266	1899	1579	350
812	701	614	541	467	45-49	1315	1008	209	1448	1206	247
813	157	189	107	137	15-19	346	244	819	163	148	1246
813	528	490	428	395	20-24	1018	823	643	1014	931	975
813	1098	1055	921	871	25-29	2153	1792	666	2338	2102	921
813	1152	1177	966	971	30-34	2329	1937	502	2918	2619	744
813	1381	1156	1123	936	35-39	2537	2059	452	2982	2613	584
813	1208	1111	940	883	40-44	2319	1823	377	2841	2429	485
813	990	879	756	685	45-49	1869	1441	289	2139	1825	343
901	45	31	39	22	15-19	76	61	309	81	75	515
901	160	138	137	120	20-24	298	257	258	302	272	342
901	366	344	315	290	25-29	710	605	298	745	682	343
901	421	436	325	361	30-34	857	686	233	984	851	277
901	497	467	380	386	35-39	964	766	224	1095	961	265
901	615	571	479	444	40-44	1186	923	248	1176	977	242
901	493	447	368	360	45-49	940	728	177	847	695	156
902	92	81	66	55	15-19	173	121	704	111	92	959
902	339	314	251	257	20-24	653	508	573	600	534	792
902	696	604	562	502	25-29	1300	1064	552	1106	968	636
902	848	833	659	673	30-34	1681	1332	454	1783	1615	582
902	1058	965	830	768	35-39	2023	1598	438	1722	1489	453
902	1088	907	824	723	40-44	1995	1547	415	2209	1861	454
902	1080	999	798	767	45-49	2079	1565	393	1934	1580	374
903	61	51	35	25	15-19	112	60	301	45	36	440
903	213	168	170	133	20-24	381	303	256	283	239	310
903	377	361	300	294	25-29	738	594	265	615	545	285
903	487	448	361	331	30-34	935	692	224	753	647	247
903	573	596	408	420	35-39	1169	828	260	984	789	227
903	571	570	387	407	40-44	1141	794	217	1129	902	226
903	679	685	439	435	45-49	1364	874	241	919	700	173
904	103	92	76	68	15-19	195	144	1064	139	127	1288
904	548	515	445	434	20-24	1063	879	884	807	720	1079
904	1142	1089	972	919	25-29	2231	1891	915	1667	1497	918
904	1300	1272	1042	1029	30-34	2572	2071	737	2588	2244	815
904	1533	1376	1223	1138	35-39	2909	2361	669	2760	2386	690
904	1514	1302	1171	1015	40-44	2816	2186	591	2869	2389	604
904	1404	1348	1009	1026	45-49	2752	2035	536	2441	1951	476
905	37	33	26	23	15-19	70	49	275	73	68	474
905	219	190	193	159	20-24	409	352	262	375	339	349
905	455	414	371	350	25-29	869	721	289	803	717	302
905	539	512	419	414	30-34	1051	833	245	1013	899	252
905	608	566	488	462	35-39	1174	950	232	1377	1169	264
905	554	507	418	399	40-44	1061	817	183	1395	1143	247
905	607	587	432	422	45-49	1194	854	209	1128	882	174
906	162	147	131	91	15-19	309	222	1416	117	100	1685
906	774	734	660	612	20-24	1508	1272	1095	1020	926	1268
906	1820	1592	1590	1406	25-29	3412	2996	1225	2703	2429	1238
906	2181	2014	1781	1697	30-34	4195	3478	1003	3919	3553	1085
906	2227	2132	1859	1707	35-39	4359	3566	849	4704	4176	994
906	2177	2012	1708	1610	40-44	4189	3318	716	4808	4137	862
906	2031	1918	1584	1544	45-49	3949	3128	639	3891	3336	665
1001	155	160	89	98	15-19	315	187	977	154	130	1299
1001	622	593	453	427	20-24	1215	880	814	782	704	1136
1001	1311	1160	1004	920	25-29	2471	1924	862	1988	1778	977
1001	1839	1674	1436	1243	30-34	3513	2679	798	2740	2396	849
1001	1884	1757	1418	1290	35-39	3641	2708	665	3025	2562	677
1001	1723	1557	1250	1172	40-44	3280	2422	552	3093	2565	603
1001	1332	1284	964	902	45-49	2616	1866	401	2751	2225	471
1002	61	54	34	27	15-19	115	61	341	58	51	507
1002	243	176	190	121	20-24	419	311	292	282	259	350
1002	462	399	388	325	25-29	861	713	303	568	522	323
1002	621	579	500	438	30-34	1200	938	297	1116	978	334
1002	644	635	488	485	35-39	1279	973	233	1018	867	223
1002	645	609	481	465	40-44	1254	946	208	1253	1030	235
1002	664	601	488	440	45-49	1265	928	191	1183	942	193
1003	77	65	55	39	15-19	142	94	429	51	49	558
1003	234	225	169	173	20-24	459	342	336	408	354	418
1003	516	470	420	367	25-29	986	787	344	863	797	405
1003	694	675	516	504	30-34	1369	1020	302	1313	1134	383
1003	724	671	553	500	35-39	1395	1053	252	1479	1255	310
1003	612	610	451	439	40-44	1222	890	208	1472	1236	279
1003	476	414	352	307	45-49	890	659	145	780	644	142
1004	76	41	52	27	15-19	117	79	450	86	80	688
1004	203	178	171	144	20-24	381	315	319	544	495	540
1004	529	429	435	371	25-29	958	806	383	1002	879	489
1004	737	701	591	548	30-34	1438	1139	340	1698	1527	453
1004	624	509	498	400	35-39	1133	898	233	1503	1281	328
1004	806	624	613	496	40-44	1430	1109	258	2030	1682	377
1004	546	494	431	377	45-49	1040	808	193	1554	1266	283
1005	57	37	32	17	15-19	94	49	395	35	32	549
1005	193	147	151	98	20-24	340	249	323	240	214	367
1005	390	362	299	274	25-29	752	573	293	607	545	357
1005	660	628	506	481	30-34	1288	987	331	947	826	306
1005	569	519	443	429	35-39	1088	872	236	1068	918	257
1005	679	623	521	459	40-44	1302	980	241	1324	1084	265
1005	681	677	530	522	45-49	1358	1052	216	1190	945	216
